# Supplementary material for: Virus-Free Micro-Corm Induction and the Mechanism of Corm Development in Taro
Source: Int J Mol Sci. 2025 Apr 16;26(8):3740. doi: 10.3390/ijms26083740 (PMC12027564; doi:10.3390/ijms26083740)
Supplement: Supplementary file 1 [file ijms-26-03740-s001.zip]

Archive with 1 entries (1 files):
- ijms-3519946-supplementary.pdf
